# Supplementary material for: A Role for Gene Duplication and Natural Variation of Gene Expression in the Evolution of Metabolism
Source: PLoS One. 2008 Mar 19;3(3):e1838. doi: 10.1371/journal.pone.0001838 (PMC2263126; doi:10.1371/journal.pone.0001838)
Supplement: Table S3 — Estimates of transcript variance per biosynthetic pathway. The mean statistical values per pathway and significance of the deviation from the genomic mean are presented. Pathway lists the biosynthetic pathway, N is the number of genes per pathway, Mean is the mean transcript accumulation in log2 across the genes within the pathway for the given dataset. VMR is the mean VMR across the genes within the pathway for the given dataset and PVMR is the likelihood that this is equivalent to a random collection of N genes from the whole genome as estimated by 2000 random permutations. CV is the mean CV across the genes within the pathway for the given dataset and PCV is the likelihood that this mean CV is equivalent to a random collection of N genes from the whole genome as estimated by 2000 random permutations. (0.06 MB XLS) [file pone.0001838.s003.xls]

## Sheet: Variance Bias
Supplemental Table 3. Estimates of transcript variance per biosynthetic pathway.
		Accession Dataset II							Accession Dataset I								Developmental			Abiotic
Pathway	N	Mean	VMR	PVMR		CV	PCV		Mean	R2	VMR	PVMR		CV	PCV		CV	PCV		CV	PCV
Aliphatic Glucosinolate	23	7.6952	0.40593	0		0.199823	<0.001		10.3502	0.679118	0.178837	0.00175863		0.10217	0.00939597		0.555243	0.00468165		0.0916746	NS
homocysteine and cysteine interconversion	11	6.5773	0.101743	0.0272767		0.0883061	0.0360706		9.37025	0.983569	0.0186719	NS		0.0415548	NS		0.326842	NS		0.0959945	NS
Glucosinolate Breakdown	13	7.45881	0.0948586	0.0246262		0.0726925	NS		9.60564	0.917976	0.0758195	0.04		0.0721385	NS		0.756084	0.0029985		0.0740353	NS
Flavonol	15	6.47485	0.079039	0.0356201		0.0882975	0.0214823		7.8395	0.937519	0.0560637	0.046		0.0693171	NS		0.618918	0.00524738		0.137263	0.0269865
threonine biosynthesis from homoserine	8	6.50447	0.0722121	0.049714		0.0702054	NS		8.71925	0.978391	0.0130451	NS		0.0319532	0.00805369		0.12277	NS		0.0275714	NS
lipoxygenase pathway	12	6.1064	0.0719974	NS		0.0861024	0.0406754		9.73534	0.95211	0.0320402	NS		0.0481766	NS		0.768838	0.00249792		0.2419	0.00249792
glyoxylate cycle	21	8.07614	0.068469	0.0426749		0.0625179	NS		9.89168	0.995047	0.00796786	0.0134095		0.0270668	<0.001		0.38105	NS		0.0216744	NS
methionine biosynthesis	13	6.60198	0.0656975	NS		0.0736021	NS		9.34698	0.98481	0.0151605	NS		0.0342016	0.0187919		0.305938	NS		0.0802528	NS
methionine degradation I	11	8.91105	0.0615392	NS		0.0612469	NS		10.7865	0.988597	0.0126693	NS		0.0302826	<0.001		0.152478	NS		0.0331383	NS
jasmonic acid biosynthesis	17	5.35244	0.0569574	NS		0.0776218	0.0418904		9.04983	0.96046	0.0385353	NS		0.0588698	NS		0.655348	0.0029985		0.209375	0.00149925
asparagine biosynthesis	7	7.42253	0.0545335	NS		0.0818961	NS		10.3731	0.975035	0.0079395	NS		0.0257282	<0.001		0.273186	NS		0.100306	NS
oxidative branch of the pentose phosphate pathway	19	7.28547	0.0543625	NS		0.0684295	NS		9.33572	0.919925	0.0349127	NS		0.0475709	NS		0.231256	NS		0.0363177	NS
glycolipid biosynthesis	5	5.90544	0.053335	NS		0.0957449	0.0494739		8.48984	0.982706	0.0148335	NS		0.0363868	0.042953		0.24606	NS		0.0275123	NS
sulfate assimilation	32	8.15751	0.0498398	NS		0.0602961	NS		10.0049	0.974885	0.0154559	NS		0.0344267	0.0201342		0.214477	NS		0.0525872	NS
cysteine biosynthesis	17	7.87325	0.0487101	NS		0.0589812	NS		9.62471	0.971459	0.0179556	NS		0.035224	0.0268456		0.182261	NS		0.0296245	NS
IAA biosynthesis I	7	6.06146	0.0467373	NS		0.0844979	NS		8.51158	0.972404	0.0200109	NS		0.0457366	NS		0.366048	NS		0.0668484	NS
polyamine biosynthesis II	6	9.09939	0.0456372	NS		0.0501546	NS		11.1646	0.451158	0.0344566	NS		0.0446835	NS		0.0933662	NS		0.0559844	NS
glutamate degradation II	8	6.66649	0.0426287	NS		0.0791421	NS		9.87987	0.969176	0.0238356	NS		0.0459138	NS		0.501433	0.0366361		0.154482	0.0233139
spermine biosynthesis I	7	8.56671	0.040366	NS		0.0487946	NS		10.7802	0.8125	0.0301125	NS		0.0414226	NS		0.117553	NS		0.0564246	NS
tyrosine degradation	9	7.02757	0.0384023	NS		0.066665	NS		10.2841	0.934832	0.0149603	NS		0.0322638	0.00939597		0.289573	NS		0.1476	0.029975
Indolic Glucsoinolate	8	8.47463	0.0374451	NS		0.06389	NS		10.9096	0.97939	0.0319237	NS		0.0418569	NS		0.446117	NS		0.0903681	NS
sterol biosynthesis	20	7.52339	0.0365895	NS		0.0522762	NS		9.51817	0.972165	0.00960806	0.0430864		0.0260999	<0.001		0.202345	NS		0.036301	NS
polyamine biosynthesis I	10	8.27559	0.0364675	NS		0.0494244	NS		10.3001	0.95171	0.0262807	NS		0.0424513	NS		0.111814	NS		0.0622839	NS
aspartate biosynthesis and degradation	6	8.17582	0.0362776	NS		0.0577228	NS		10.5373	0.98166	0.00586877	NS		0.0222537	<0.001		0.157707	NS		0.0262297	NS
lipases pathway	26	4.74084	0.0360319	NS		0.0722567	0.0376007		7.58545	0.979919	0.0253612	NS		0.0526465	NS		0.258154	NS		0.0847125	NS
salicylic acid biosynthesis	6	5.8918	0.0357614	NS		0.0842641	NS		8.49596	0.882687	0.0230449	NS		0.0491559	NS		0.418269	NS		0.148902	NS
fatty acid beta-oxidation	17	6.82603	0.0347561	NS		0.0576023	NS		9.27963	0.966469	0.0181351	NS		0.0384394	NS		0.184464	NS		0.0257076	NS
chlorophyllide a biosynthesis	52	7.29506	0.0340487	NS		0.0482626	NS		9.45597	0.982174	0.018088	NS		0.0400038	NS		0.256568	NS		0.0485502	NS
isoleucine degradation	11	7.0993	0.033945	NS		0.0537893	NS		9.4832	0.963034	0.0193846	NS		0.0393252	NS		0.0994603	NS		0.0231538	NS
trehalose biosynthesis	22	4.46641	0.0335766	NS		0.0594832	NS		7.08064	0.975621	0.023422	NS		0.0549297	NS		0.255636	NS		0.085431	NS
starch biosynthesis	19	7.03818	0.0319981	NS		0.055586	NS		9.22149	0.966863	0.0205632	NS		0.043224	NS		0.183054	NS		0.0888158	NS
serine biosynthesis	7	8.69047	0.031855	NS		0.0516776	NS		10.2996	0.956267	0.0088506	NS		0.0267263	<0.001		0.294651	NS		0.0610591	NS
starch degradation	15	6.49916	0.0316305	NS		0.0629427	NS		9.07186	0.935753	0.0206843	NS		0.0436911	NS		0.344173	NS		0.141978	0.0224888
triacylglycerol degradation	50	4.12089	0.0299726	NS		0.0499912	NS		7.1513	0.96154	0.0343016	NS		0.0632873	NS		0.312981	NS		0.07208	NS
phenylalanine biosynthesis II	21	6.22849	0.0275505	NS		0.0526505	NS		8.71519	0.960884	0.0264557	NS		0.0483231	NS		0.180169	NS		0.0994616	NS
aerobic respiration	70	8.47993	0.0273223	NS		0.0349801	NS		10.4715	0.954377	0.0262907	NS		0.0335476	0.0147651		0.0606672	0.00124844		0.0172739	0.0062422
choline biosynthesis III	16	5.27697	0.0270349	NS		0.0579306	NS		7.7742	0.972087	0.0294516	NS		0.0541384	NS		0.131533	NS		0.0521242	NS
lignin biosynthesis	40	5.49616	0.0268217	NS		0.0524008	NS		8.33822	0.965117	0.0290805	NS		0.0508996	NS		0.35363	NS		0.101491	0.027179
fatty acid elongation -- saturated	19	7.36101	0.0252547	NS		0.0486508	NS		8.87236	0.966264	0.0204131	NS		0.0422731	NS		0.387832	NS		0.108836	0.0464768
formylTHF biosynthesis	21	8.23063	0.0244172	NS		0.0439271	NS		9.87703	0.975059	0.010821	NS		0.0301066	<0.001		0.1815	NS		0.0195908	NS
biosynthesis of proto- and siroheme	37	7.10579	0.0243634	NS		0.0472493	NS		9.19164	0.973468	0.0235282	NS		0.0454632	NS		0.169987	NS		0.0491718	NS
histidine biosynthesis	18	6.52206	0.0241649	NS		0.0423051	NS		8.13236	0.981602	0.0234315	NS		0.0494877	NS		0.162311	NS		0.0551585	NS
menaquinone biosynthesis	10	5.54451	0.0236731	NS		0.0582231	NS		8.27421	0.95927	0.0184171	NS		0.0426565	NS		0.333992	NS		0.09971	NS
ethylene biosynthesis from methionine	24	5.55283	0.0233646	NS		0.0406571	NS		7.78848	0.988043	0.0278087	NS		0.0601941	NS		0.251749	NS		0.0801487	NS
methionine salvage pathway	24	5.55283	0.0233646	NS		0.0406571	NS		7.78848	0.988043	0.0278087	NS		0.0601941	NS		0.251749	NS		0.0801487	NS
carotenoid biosynthesis	7	9.84994	0.023285	NS		0.0371578	NS		10.4101	0.988006	0.00612873	0.023082		0.0213079	<0.001		0.278721	NS		0.0805117	NS
carbon monoxide dehydrogenase pathway	28	7.10726	0.0228158	NS		0.0474922	NS		9.30183	0.957751	0.0143949	NS		0.0310581	0.00134228		0.154489	NS		0.0255138	NS
suberin biosynthesis	18	6.00617	0.0218973	NS		0.0476261	NS		8.1668	0.98028	0.0211612	NS		0.0470218	NS		0.469546	0.0187406		0.0746541	NS
ureide biosynthesis	9	5.88213	0.0207918	NS		0.0520047	NS		8.34065	0.961167	0.0142164	NS		0.0403053	NS		0.0937945	NS		0.0367705	NS
NAD biosynthesis I (from aspartate)	6	7.63229	0.020611	NS		0.0428004	NS		8.89865	0.987708	0.0069004	NS		0.0265295	<0.001		0.114635	NS		0.0903226	NS
superpathway of gluconate degradation	16	7.3775	0.0201098	NS		0.0427435	NS		9.54398	0.852086	0.0809638	0.0496812		0.0558826	NS		0.147454	NS		0.0289532	NS
vitamin E biosynthesis	7	8.9815	0.0199819	NS		0.0436855	NS		10.9046	0.97998	0.00499469	0.00989228		0.0179616	<0.001		0.2195	NS		0.0485022	NS
Tryptophan	10	8.16904	0.0196663	NS		0.0446689	NS		10.4035	0.976268	0.022578	NS		0.0307705	<0.001		0.188499	NS		0.0513549	NS
phenylalanine degradation	26	7.82035	0.0195312	NS		0.0424259	NS		10.2343	0.974987	0.0137383	NS		0.0318156	0.00671141		0.278946	NS		0.0667167	NS
Camalexin	7	4.17521	0.0191681	NS		0.0399747	NS		8.72551	0.97951	0.0188265	NS		0.0467603	NS		0.539171	NS		0.301179	0.00617148
sucrose degradation	21	6.31242	0.0190403	NS		0.0379113	NS		8.40203	0.973493	0.0255268	NS		0.0511912	NS		0.296844	NS		0.0648314	NS
UDP-glucose conversion	44	6.65973	0.0189948	NS		0.0496575	NS		9.1487	0.982398	0.012805	0.0408881		0.0344784	0.0201342		0.297012	NS		0.044286	NS
de novo biosynthesis of purine nucleotides II	37	6.40913	0.0183549	NS		0.0428458	NS		8.33785	0.985261	0.0141307	NS		0.0384175	NS		0.208374	NS		0.0320278	NS
thiamin biosynthesis	6	7.42891	0.018169	NS		0.0456341	NS		9.68277	0.982089	0.0257769	NS		0.0478802	NS		0.196998	NS		0.030219	NS
purine degradation	7	6.75297	0.0178883	NS		0.0493307	NS		8.79035	0.919489	0.0120109	NS		0.0358971	0.0362416		0.0960876	NS		0.0234923	NS
fatty acid biosynthesis - initial steps	11	8.29358	0.0173816	NS		0.0338448	NS		9.37035	0.949285	0.0159905	NS		0.0365135	0.0442953		0.111588	NS		0.016414	NS
biotin biosynthesis II	12	5.84752	0.0173659	NS		0.0483837	NS		8.45271	0.985729	0.0123746	NS		0.036352	0.042953		0.349152	NS		0.110823	NS
ureide degradation	5	4.70902	0.0172488	NS		0.0492075	NS		7.96243	0.97315	0.0130044	NS		0.0376047	NS		0.109703	NS		0.0554222	NS
threonine degradation	21	7.08893	0.0170172	NS		0.040235	NS		9.73521	0.956531	0.0331159	NS		0.0453822	NS		0.326806	NS		0.0781512	NS
cellulose biosynthesis	44	5.31757	0.0166018	NS		0.0463536	NS		8.20218	0.968688	0.0236421	NS		0.0472258	NS		0.433325	0.0112465		0.0887513	NS
galactose degradation II	58	6.32536	0.0165438	NS		0.0479148	NS		8.86713	0.982048	0.0117807	0.0237415		0.0337512	0.0147651		0.26132	NS		0.0402757	NS
salvage pathways of purine nucleosides	18	7.25049	0.0164011	NS		0.046469	NS		9.37828	0.972127	0.00902967	0.0312157		0.0292861	<0.001		0.157009	NS		0.0370283	NS
tyrosine biosynthesis II	5	6.7579	0.0159808	NS		0.0451293	NS		8.77429	0.805839	0.00649637	NS		0.0262906	<0.001		0.044445	0.034384		0.0295015	NS
arginine degradation I	11	7.53846	0.0157394	NS		0.0419907	NS		10.0263	0.93647	0.0178855	NS		0.0388561	NS		0.283586	NS		0.116432	NS
photorespiration	34	8.92842	0.0156407	NS		0.0347074	NS		10.5604	0.981136	0.00861833	0.00549571		0.0259102	<0.001		0.304746	NS		0.0537735	NS
de novo biosynthesis of pyrimidine ribonucleotides	24	7.39166	0.0155063	NS		0.0431656	NS		9.26078	0.988642	0.00991538	0.0327545		0.0312493	0.00134228		0.244645	NS		0.0325144	NS
sucrose biosynthesis	20	5.92108	0.0154727	NS		0.0411581	NS		8.18793	0.970982	0.0245145	NS		0.0496479	NS		0.402572	NS		0.0947195	NS
galactose degradation I	58	6.2255	0.0154299	NS		0.0459154	NS		8.74171	0.980094	0.0139704	NS		0.0368749	0.0469799		0.276878	NS		0.0542964	NS
cytokinins degradation	6	2.9624	0.0154056	NS		0.0422061	NS		6.69921	0.947266	0.0192108	NS		0.0467144	NS		0.360199	NS		0.0553401	NS
de novo biosynthesis of purine nucleotides I	54	7.11125	0.0150548	NS		0.0386162	NS		8.94833	0.986403	0.0113302	0.0191251		0.0331361	0.0134228		0.173228	NS		0.0291401	NS
glycine biosynthesis	9	9.20165	0.0147501	NS		0.0356208	NS		10.4169	0.961226	0.00881821	NS		0.0255507	<0.001		0.153033	NS		0.0195047	NS
GDP-L-fucose biosynthesis I (from GDP-D-mannose)	13	6.13731	0.0143021	NS		0.0493998	NS		8.89236	0.981294	0.00983582	NS		0.0324758	0.0107383		0.242016	NS		0.027219	NS
leucine degradation	8	6.13183	0.0140696	NS		0.0478053	NS		8.50828	0.97166	0.0105396	NS		0.0333862	0.0134228		0.0982321	NS		0.0320311	NS
glyceraldehyde 3-phosphate degradation	23	9.11631	0.0140644	NS		0.0307937	NS		10.7501	0.993889	0.00847802	0.0127501		0.0275822	<0.001		0.218698	NS		0.0282324	NS
dTDP-L-rhamnose biosynthesis	22	6.1107	0.0137784	NS		0.0495082	NS		8.88777	0.97589	0.0111535	NS		0.0328447	0.0120805		0.197431	NS		0.0362772	NS
polyamine biosynthesis III	11	7.92677	0.0132259	NS		0.0359925	NS		10.0597	0.971493	0.0150021	NS		0.0361185	0.0389262		0.0954535	NS		0.0517638	NS
NAD/NADH phosphorylation and dephosphorylation	34	8.60406	0.013207	NS		0.0258898	0.0147651		10.5322	0.973892	0.0148666	NS		0.0280328	<0.001		0.0704966	0.00187441		0.00901531	0.001
valine degradation	16	6.04771	0.0127903	NS		0.0418064	NS		8.33849	0.962979	0.0240256	NS		0.0494019	NS		0.0960818	NS		0.0217685	NS
riboflavin and FMN and FAD biosynthesis	7	7.807	0.0123305	NS		0.0377324	NS		9.50753	0.926175	0.100071	0.0283579		0.0639425	NS		0.0910903	NS		0.0985315	NS
GDP-D-rhamnose biosynthesis	16	6.60749	0.0121659	NS		0.0453468	NS		9.32243	0.986132	0.00807074	NS		0.0283313	<0.001		0.224657	NS		0.0330087	NS
dolichyl-diphosphooligosaccharide biosynthesis	8	5.86423	0.0113639	NS		0.0440726	NS		8.87529	0.98147	0.0062384	0.0250605		0.0242951	<0.001		0.204676	NS		0.0612942	NS
non-oxidative branch of the pentose phosphate pathway	13	8.17209	0.0110273	NS		0.0372547	NS		9.9637	0.895486	0.0897823	0.0364915		0.0563976	NS		0.130712	NS		0.0190902	NS
de novo biosynthesis of pyrimidine deoxyribonucleotides	13	8.67735	0.0110016	NS		0.0342602	NS		10.2053	0.97347	0.00875444	NS		0.0254799	<0.001		0.127559	NS		0.0229927	NS
polyisoprenoid biosynthesis	13	6.66633	0.0105489	NS		0.0385014	NS		8.69642	0.987159	0.00663027	0.0334139		0.0269576	<0.001		0.198239	NS		0.0308646	NS
methylglyoxal degradation	14	6.67359	0.0105241	NS		0.0330935	NS		9.55906	0.971709	0.0331424	NS		0.0461603	NS		0.411003	NS		0.0946695	NS
mevalonate pathway	20	7.26056	0.0105205	NS		0.0364243	NS		9.19734	0.978864	0.0146566	NS		0.0363225	0.042953		0.127259	NS		0.0144469	0.0104948
nitrate assimilation pathway	10	9.0058	0.0102326	NS		0.0314383	NS		10.7682	0.980423	0.0123711	NS		0.0298813	<0.001		0.402666	NS		0.0398772	NS
ribose degradation	12	7.51018	0.0101541	NS		0.0383297	NS		9.58111	0.87954	0.111626	0.021763		0.0644113	NS		0.157388	NS		0.0231808	NS
phospholipid biosynthesis	23	6.06362	0.00969054	NS		0.0359255	NS		8.84756	0.990399	0.00816724	0.00901297		0.0276608	<0.001		0.171612	NS		0.0264649	NS
chorismate biosynthesis	16	7.14539	0.00946965	NS		0.0303007	NS		8.94696	0.993825	0.00784075	NS		0.0294625	<0.001		0.126485	NS		0.0241056	NS
gluconeogenesis	57	8.79538	0.00941014	NS		0.0264899	0.0107383		10.5131	0.989143	0.010191	0.00835348		0.0286143	<0.001		0.274023	NS		0.0236584	0.031211
ascorbate glutathione cycle	26	7.93343	0.00940722	NS		0.0325862	NS		10.0632	0.982877	0.010095	0.0349527		0.0291826	<0.001		0.168116	NS		0.0808723	NS
lysine biosynthesis	15	9.07517	0.00935903	NS		0.0285715	NS		10.1391	0.94805	0.00734896	NS		0.0243964	<0.001		0.160329	NS		0.026278	NS
tRNA charging pathway	46	7.77377	0.00915397	NS		0.0297923	0.0389262		9.12885	0.97939	0.0142594	NS		0.0352236	0.0268456		0.094769	0.00468604		0.0175386	0.00843486
brassinosteroid biosynthesis II	6	7.66247	0.0091322	NS		0.029899	NS		9.68973	0.996434	0.00763285	NS		0.0261949	<0.001		0.134041	NS		0.0267578	NS
UDP-D-xylose biosynthesis	9	7.98264	0.00905423	NS		0.0313909	NS		10.2059	0.915365	0.0144467	NS		0.0306789	<0.001		0.113777	NS		0.0337721	NS
tetrahydrofolate biosynthesis II	15	6.40176	0.00892388	NS		0.0313484	NS		8.37147	0.966117	0.017427	NS		0.0415361	NS		0.136039	NS		0.0213693	NS
homoserine biosynthesis	7	9.1058	0.00884732	NS		0.0277232	NS		10.186	0.945485	0.0110199	NS		0.0299499	<0.001		0.118598	NS		0.0218834	NS
gibberellin biosynthesis I (non C-3, non C-13 hydroxylation)	10	2.9305	0.0087331	NS		0.0338378	NS		5.25641	0.867277	0.0606729	NS		0.0976753	0.0120805		0.406202	NS		0.0561878	NS
formylTHF biosynthesis I	20	8.59167	0.00866026	NS		0.0282199	NS		10.1277	0.983126	0.00888959	0.029457		0.0260002	<0.001		0.174522	NS		0.0181425	0.0397301
tetrahydrofolate biosynthesis I	16	6.58482	0.0086024	NS		0.0306546	NS		8.59288	0.972759	0.0163931	NS		0.0394785	NS		0.129876	NS		0.0209718	NS
mannitol degradation	6	6.34614	0.00859184	NS		0.0349436	NS		9.20569	0.98704	0.0133994	NS		0.0369738	0.0483221		0.42711	NS		0.0800096	NS
brassinosteroid biosynthesis I	7	6.90317	0.00816706	NS		0.0301615	NS		8.84936	0.99211	0.020135	NS		0.0450368	NS		0.126338	NS		0.0238913	NS
gibberellin biosynthesis III (early C-13 hydroxylation)	11	2.83764	0.00796345	NS		0.0318335	NS		5.2044	0.864555	0.0570936	NS		0.094926	0.0187919		0.405783	NS		0.0512001	NS
glutamine biosynthesis	7	8.02558	0.00791167	NS		0.0297554	NS		10.5113	0.99409	0.0052685	0.0129699		0.0211877	<0.001		0.396997	NS		0.0380019	NS
glycolysis I	63	8.11777	0.00770077	0.040404		0.0266277	0.0107383		10.0264	0.988997	0.0128167	0.0349527		0.0327519	0.0120805		0.190435	NS		0.0272389	NS
cyanate degradation	13	6.19355	0.00758548	NS		0.0256519	NS		8.23114	0.992829	0.0167671	NS		0.0442663	NS		0.587064	0.00749625		0.0374967	NS
ammonia assimilation cycle	10	8.5159	0.00741228	NS		0.0284708	NS		10.385	0.988549	0.0100338	NS		0.0285328	<0.001		0.374787	NS		0.0337819	NS
arginine biosynthesis	12	7.50159	0.00739213	NS		0.0337604	NS		9.37805	0.980116	0.00882194	NS		0.0282711	<0.001		0.278769	NS		0.0279753	NS
arginine biosynthesis II (acetyl cycle)	13	7.51896	0.00732246	NS		0.0333907	NS		9.38537	0.978875	0.00858602	NS		0.0279923	<0.001		0.26987	NS		0.0264332	NS
TCA cycle variation I	43	7.38115	0.00727482	0.0378521		0.0278403	0.0174497		9.4794	0.991697	0.0100404	0.007694		0.0316954	0.00536913		0.153512	NS		0.0338806	NS
TCA cycle -- aerobic respiration	50	7.53154	0.00718448	0.0347924		0.0275047	0.0134228		9.56414	0.992031	0.00980714	0.00549571		0.0314656	0.00402685		0.138339	0.0324594		0.0315189	NS
UDP-N-acetyl-D-glucosamine biosynthesis	7	6.90263	0.00691724	NS		0.0285645	NS		8.35209	0.991592	0.0120309	NS		0.036816	0.0469799		0.211204	NS		0.0257446	NS
isoleucine biosynthesis	14	7.37887	0.00687308	NS		0.0292455	NS		9.61172	0.992728	0.00875804	NS		0.0285308	<0.001		0.0994084	NS		0.0430621	NS
valine biosynthesis	14	7.37887	0.00687308	NS		0.0292455	NS		9.61172	0.992728	0.00875804	NS		0.0285308	<0.001		0.0994084	NS		0.0430621	NS
triacylglycerol biosynthesis	5	5.02987	0.00680122	NS		0.0308143	NS		7.79998	0.9983	0.00361385	0.0178061		0.0232462	<0.001		0.427828	NS		0.127772	NS
pantothenate biosynthesis	9	6.53077	0.00671634	NS		0.0332648	NS		8.44279	0.98356	0.00761496	NS		0.026664	<0.001		0.0985378	NS		0.0201448	NS
isopentenyl diphosphate biosynthesis -- mevalonate-independent	6	8.11335	0.00654453	NS		0.026456	NS		9.93515	0.98446	0.0221335	NS		0.0407933	NS		0.191213	NS		0.0109217	NS
gibberellin inactivation	5	2.74445	0.00649516	NS		0.0306099	NS		5.51752	0.906324	0.0338197	NS		0.0730397	NS		0.154868	NS		0.147046	NS
Calvin cycle	37	9.07815	0.00640106	0.0378521		0.0256963	0.00939597		10.7137	0.960326	0.0360781	NS		0.0345376	0.0201342		0.274865	NS		0.0224388	0.0356139
arginine biosynthesis III	6	9.3442	0.00608597	NS		0.0228784	NS		10.6436	0.849067	0.00530235	NS		0.0208858	<0.001		0.0721967	NS		0.0345819	NS
leucine biosynthesis	13	7.63511	0.00499039	NS		0.02437	0.0392052		9.28881	0.99314	0.00875109	NS		0.0303634	<0.001		0.111831	NS		0.0161487	0.029985
deoxyribose phosphate degradation	10	3.9593	0.0049564	NS		0.0291764	NS		6.17327	0.97976	0.0407976	NS		0.0786903	NS		0.183397	NS		0.0260735	NS
ascorbate biosynthesis	10	7.32524	0.00490301	NS		0.0242541	NS		9.59362	0.99179	0.00811301	NS		0.0269596	<0.001		0.1218	NS		0.0240479	NS
glycine degradation	9	10.2669	0.00457493	NS		0.0215785	0.0376055		11.229	0.991484	0.0077635	NS		0.0209025	<0.001		0.313923	NS		0.0186416	NS
SAM cycle	7	11.8997	0.00434343	NS		0.0179048	NS		12.9996	0.9139	0.0045291	0.00659486		0.0171671	<0.001		0.07108	NS		0.016982	NS
ent-kaurene biosynthesis	15	3.80173	0.00397575	0.0382586		0.0243687	0.0392052		5.70027	0.98139	0.0428208	NS		0.0913914	0.0214765		0.134621	NS		0.0228252	NS
trans-zeatin biosynthesis	8	2.60214	0.00230551	0.0211175		0.0169151	0.00613968		5.4752	0.945802	0.0316213	NS		0.0730343	NS		0.249288	NS		0.0271009	NS
photosynthesis, light reaction	19	13.1115	0.00171472	0.000879894		0.00974756	<0.001		13.0534	0.942196	0.0137164	NS		0.0256071	<0.001		0.364041	NS		0.0114878	0.0029985
abscisic acid biosynthesis	5	2.16823	0.00131503	0.0309958		0.0179833	NS		4.38421	0.985165	0.0162623	NS		0.0591366	NS		0.761374	0.013445		0.182109	0.0324003
