# Supplementary material for: A Role for Gene Duplication and Natural Variation of Gene Expression in the Evolution of Metabolism
Source: PLoS One. 2008 Mar 19;3(3):e1838. doi: 10.1371/journal.pone.0001838 (PMC2263126; doi:10.1371/journal.pone.0001838)
Supplement: Table S5 — Sequence diversity within metabolic pathways. The distribution of sequence diversity estimates for the metabolic pathways are presented, θ, π, and Tajima's D. The per gene values for these paramaters were obtained from previously published data [52]. P values for deviation from the genomic average were obtained via permutation as described. (0.05 MB XLS) [file pone.0001838.s005.xls]

## Sheet: Pathway Sequence variation Bias
	Tajima's D			π			π (with error)			Θ
Pathway	Average	P		Average	P		Average	P		Average	P
abscisic acid biosynthesis	-0.0474209	NS		0.0494069	NS		0.0363843	NS		0.0968278	NS
aerobic respiration	-0.0417478	NS		0.0592619	NS		0.0352702	NS		0.10101	NS
Aliphatic Glucosinolate	-0.0432772	NS		0.0802895	NS		0.0430682	NS		0.123567	NS
ammonia assimilation cycle	-0.0433351	NS		0.0529842	NS		0.0330612	NS		0.0963193	NS
arginine biosynthesis	-0.0447769	NS		0.0434199	NS		0.0285283	NS		0.0881968	NS
arginine biosynthesis II (acetyl cycle)	-0.0446256	NS		0.0427065	NS		0.0281283	NS		0.0873321	NS
arginine biosynthesis III	-0.0419358	NS		0.0391223	NS		0.0268607	NS		0.0810581	NS
arginine degradation I	-0.043135	NS		0.0615711	NS		0.0361619	NS		0.104706	NS
ascorbate biosynthesis	-0.0408016	NS		0.0582673	NS		0.0391977	NS		0.0990689	NS
ascorbate glutathione cycle	-0.0471867	NS		0.0510999	NS		0.0355553	NS		0.0982865	NS
asparagine biosynthesis	-0.0408515	NS		0.0697153	NS		0.0490638	NS		0.110567	NS
aspartate biosynthesis and degradation	-0.0405475	NS		0.0620183	NS		0.0426631	NS		0.102566	NS
biosynthesis of proto- and siroheme	-0.0388574	NS		0.0692255	NS		0.0410373	NS		0.108083	NS
biotin biosynthesis II	-0.0472591	NS		0.0519583	NS		0.0323375	NS		0.0992175	NS
brassinosteroid biosynthesis I	-0.0410028	NS		0.0706156	NS		0.0415521	NS		0.111618	NS
brassinosteroid biosynthesis II	-0.043074	NS		0.0512476	NS		0.0349743	NS		0.0943215	NS
Calvin cycle	-0.0409675	NS		0.0692815	NS		0.0400007	NS		0.110249	NS
Camalexin	-0.048802	NS		0.0411203	NS		0.031508	NS		0.0899223	NS
carbon monoxide dehydrogenase pathway	-0.0487984	NS		0.064535	NS		0.0397927	NS		0.113333	NS
carotenoid biosynthesis	-0.0423074	NS		0.0611498	NS		0.0346668	NS		0.103457	NS
cellulose biosynthesis	-0.043104	NS		0.0722704	NS		0.0435484	NS		0.115374	NS
chlorophyllide a biosynthesis	-0.0392101	NS		0.0655444	NS		0.0397715	NS		0.104755	NS
choline biosynthesis III	-0.0460838	NS		0.0687087	NS		0.0401618	NS		0.114793	NS
chorismate biosynthesis	-0.0368849	NS		0.0846333	NS		0.050942	NS		0.121518	NS
cyanate degradation	-0.0433009	NS		0.0599089	NS		0.0383474	NS		0.10321	NS
cysteine biosynthesis	-0.0418275	NS		0.0772619	NS		0.0434612	NS		0.119089	NS
cytokinins degradation	-0.0488376	NS		0.0533657	NS		0.0392627	NS		0.102203	NS
de novo biosynthesis of purine nucleotides I	-0.0399642	NS		0.0639207	NS		0.039098	NS		0.103885	NS
de novo biosynthesis of purine nucleotides II	-0.038688	NS		0.0641031	NS		0.0380575	NS		0.102791	NS
de novo biosynthesis of pyrimidine deoxyribonucleotides	-0.0438712	NS		0.0782231	NS		0.047364	NS		0.122094	NS
de novo biosynthesis of pyrimidine ribonucleotides	-0.0433266	NS		0.0654108	NS		0.041028	NS		0.108737	NS
deoxyribose phosphate degradation	-0.0482581	NS		0.0625646	NS		0.0366262	NS		0.110823	NS
dolichyl-diphosphooligosaccharide biosynthesis	-0.0461241	NS		0.039488	NS		0.0270532	NS		0.0856121	NS
dTDP-L-rhamnose biosynthesis	-0.0429711	NS		0.0674038	NS		0.0393393	NS		0.110375	NS
ent-kaurene biosynthesis	-0.0421021	NS		0.0918861	NS		0.0614269	NS		0.133988	NS
ethylene biosynthesis from methionine	-0.04213	NS		0.063692	NS		0.0394254	NS		0.105822	NS
fatty acid beta-oxidation	-0.0451422	NS		0.0719959	NS		0.0403476	NS		0.117138	NS
fatty acid biosynthesis - initial steps	-0.0411651	NS		0.0859885	NS		0.05991	NS		0.127154	NS
fatty acid elongation -- saturated	-0.0434352	NS		0.0743763	NS		0.0431664	NS		0.117812	NS
Flavonol	-0.040531	NS		0.0648952	NS		0.0385293	NS		0.105426	NS
formylTHF biosynthesis	-0.0377396	NS		0.0716686	NS		0.0425512	NS		0.109408	NS
formylTHF biosynthesis I	-0.0380145	NS		0.060876	NS		0.0388707	NS		0.0988905	NS
galactose degradation I	-0.0443129	NS		0.064123	NS		0.0375109	NS		0.108436	NS
galactose degradation II	-0.0435078	NS		0.0601637	NS		0.035266	NS		0.103671	NS
GDP-D-rhamnose biosynthesis	-0.0400355	NS		0.059523	NS		0.0354962	NS		0.0995585	NS
GDP-L-fucose biosynthesis I (from GDP-D-mannose)	-0.0423873	NS		0.0631259	NS		0.0367921	NS		0.105513	NS
gibberellin biosynthesis I (non C-3, non C-13 hydroxylation)	-0.0398742	NS		0.0665331	NS		0.0369132	NS		0.106407	NS
gibberellin biosynthesis III (early C-13 hydroxylation)	-0.0410619	NS		0.0667742	NS		0.0375733	NS		0.107836	NS
gibberellin inactivation	-0.0461114	NS		0.050508	NS		0.0308793	NS		0.0966194	NS
gluconeogenesis	-0.043839	NS		0.0586246	NS		0.0378851	NS		0.102464	NS
Glucosinolate Breakdown	-0.0464663	NS		0.0890613	NS		0.0559182	NS		0.135528	NS
glutamate degradation II	-0.0451281	NS		0.0706174	NS		0.0388954	NS		0.115746	NS
glutamine biosynthesis	-0.0412223	NS		0.0571714	NS		0.0328856	NS		0.0983936	NS
glyceraldehyde 3-phosphate degradation	-0.0422197	NS		0.0614583	NS		0.0379933	NS		0.103678	NS
glycine biosynthesis	-0.0414661	NS		0.0663659	NS		0.0448053	NS		0.107832	NS
glycine degradation	-0.0419866	NS		0.0597185	NS		0.036691	NS		0.101705	NS
glycolipid biosynthesis	-0.0333425	NS		0.064801	NS		0.0464305	NS		0.0981435	NS
glycolysis I	-0.0412931	NS		0.0641497	NS		0.0391865	NS		0.105443	NS
glyoxylate cycle	-0.047157	NS		0.0539315	NS		0.0374587	NS		0.101088	NS
histidine biosynthesis	-0.0445268	NS		0.0684652	NS		0.0419669	NS		0.112992	NS
homocysteine and cysteine interconversion	-0.0394696	NS		0.0781566	NS		0.0431721	NS		0.117626	NS
homoserine biosynthesis	-0.0479662	NS		0.0748387	NS		0.0510389	NS		0.122805	NS
IAA biosynthesis I	-0.0437158	NS		0.0872083	NS		0.0503698	NS		0.130924	NS
Indolic Glucsoinolate	-0.0517726	NS		0.0538157	NS		0.0354478	NS		0.105588	NS
isoleucine biosynthesis	-0.042915	NS		0.0480634	NS		0.0335951	NS		0.0909784	NS
isoleucine degradation	-0.0424637	NS		0.0632879	NS		0.0379677	NS		0.105752	NS
isopentenyl diphosphate biosynthesis -- mevalonate-independent	-0.0401907	NS		0.0765411	NS		0.0360429	NS		0.116732	NS
jasmonic acid biosynthesis	-0.0474192	NS		0.0581782	NS		0.0391816	NS		0.105597	NS
leucine biosynthesis	-0.0434453	NS		0.0473592	NS		0.034538	NS		0.0908045	NS
leucine degradation	-0.0439745	NS		0.0572463	NS		0.0380125	NS		0.101221	NS
lignin biosynthesis	-0.0450488	NS		0.0543396	NS		0.0347442	NS		0.0993884	NS
lipases pathway	-0.0414212	NS		0.0610515	NS		0.0394187	NS		0.102473	NS
lipoxygenase pathway	-0.0501372	NS		0.0577712	NS		0.039771	NS		0.107908	NS
lysine biosynthesis	-0.0385722	NS		0.0609716	NS		0.0368143	NS		0.0995438	NS
mannitol degradation	-0.0390975	NS		0.0488922	NS		0.0289948	NS		0.0879897	NS
menaquinone biosynthesis	-0.0410443	NS		0.0730261	NS		0.044549	NS		0.11407	NS
methionine biosynthesis	-0.0407178	NS		0.0656484	NS		0.0369771	NS		0.106366	NS
methionine degradation I	-0.0451461	NS		0.0852009	NS		0.0500168	NS		0.130347	NS
methionine salvage pathway	-0.04213	NS		0.063692	NS		0.0394254	NS		0.105822	NS
methylglyoxal degradation	-0.0453504	NS		0.0503693	NS		0.0356018	NS		0.0957197	NS
mevalonate pathway	-0.038668	NS		0.0625188	NS		0.036487	NS		0.101187	NS
NAD biosynthesis I (from aspartate)	-0.0443934	NS		0.0583638	NS		0.0372772	NS		0.102757	NS
NAD/NADH phosphorylation and dephosphorylation	-0.0409607	NS		0.0567757	NS		0.035785	NS		0.0977364	NS
nitrate assimilation pathway	-0.039968	NS		0.0733557	NS		0.0416868	NS		0.113324	NS
non-oxidative branch of the pentose phosphate pathway	-0.0348473	NS		0.0779018	NS		0.0398312	NS		0.112749	NS
oxidative branch of the pentose phosphate pathway	-0.0377636	NS		0.074363	NS		0.038659	NS		0.112127	NS
pantothenate biosynthesis	-0.0407447	NS		0.0412519	NS		0.0297152	NS		0.0819966	NS
phenylalanine biosynthesis II	-0.0432466	NS		0.0722428	NS		0.0431232	NS		0.115489	NS
phenylalanine degradation	-0.044106	NS		0.0629667	NS		0.0398567	NS		0.107073	NS
phospholipid biosynthesis	-0.0365977	NS		0.0595906	NS		0.0320306	NS		0.0961883	NS
photorespiration	-0.0398544	NS		0.0658269	NS		0.0409988	NS		0.105681	NS
photosynthesis, light reaction	-0.0357096	NS		0.0624152	NS		0.0438299	NS		0.0981248	NS
polyamine biosynthesis I	-0.0328438	NS		0.072532	NS		0.0429553	NS		0.105376	NS
polyamine biosynthesis II	-0.0342101	NS		0.0789367	NS		0.0477304	NS		0.113147	NS
polyamine biosynthesis III	-0.0337499	NS		0.0701089	NS		0.0416945	NS		0.103859	NS
polyisoprenoid biosynthesis	-0.0387115	NS		0.0676141	NS		0.0373721	NS		0.106326	NS
purine degradation	-0.0398242	NS		0.041582	NS		0.0298512	NS		0.0814062	NS
riboflavin and FMN and FAD biosynthesis	-0.047509	NS		0.0545151	NS		0.0365451	NS		0.102024	NS
ribose degradation	-0.0365468	NS		0.0790007	NS		0.0432042	NS		0.115548	NS
salicylic acid biosynthesis	-0.0370829	NS		0.0462188	NS		0.0283283	NS		0.0833017	NS
salvage pathways of purine nucleosides	-0.0438978	NS		0.0560834	NS		0.0373809	NS		0.0999812	NS
SAM cycle	-0.0426718	NS		0.0755294	NS		0.0456468	NS		0.118201	NS
serine biosynthesis	-0.0424162	NS		0.0663662	NS		0.0390818	NS		0.108782	NS
spermine biosynthesis I	-0.0343003	NS		0.0719623	NS		0.0432168	NS		0.106263	NS
starch biosynthesis	-0.042918	NS		0.0611315	NS		0.0390807	NS		0.10405	NS
starch degradation	-0.0419735	NS		0.0543022	NS		0.0358097	NS		0.0962757	NS
sterol biosynthesis	-0.0459369	NS		0.0683155	NS		0.04119	NS		0.114252	NS
suberin biosynthesis	-0.0449037	NS		0.0466774	NS		0.0322434	NS		0.0915811	NS
sucrose biosynthesis	-0.0475074	NS		0.0652616	NS		0.0393664	NS		0.112769	NS
sucrose degradation	-0.0477265	NS		0.0668562	NS		0.0415566	NS		0.114583	NS
sulfate assimilation	-0.0408577	NS		0.0776224	NS		0.0446627	NS		0.11848	NS
superpathway of gluconate degradation	-0.0309188	NS		0.0928107	NS		0.0443462	NS		0.123729	NS
TCA cycle -- aerobic respiration	-0.0456238	NS		0.0603522	NS		0.0374024	NS		0.105976	NS
TCA cycle variation I	-0.0451379	NS		0.0602461	NS		0.0377034	NS		0.105384	NS
tetrahydrofolate biosynthesis I	-0.0373391	NS		0.0564416	NS		0.0345279	NS		0.0937807	NS
tetrahydrofolate biosynthesis II	-0.0373391	NS		0.0564416	NS		0.0345279	NS		0.0937807	NS
thiamin biosynthesis	-0.0508673	NS		0.0526526	NS		0.0333104	NS		0.10352	NS
threonine biosynthesis from homoserine	-0.0403979	NS		0.0987515	NS		0.0583025	NS		0.139149	NS
threonine degradation	-0.0423469	NS		0.0630735	NS		0.0392448	NS		0.10542	NS
trans-zeatin biosynthesis	-0.0502456	NS		0.0474657	NS		0.0362802	NS		0.0977113	NS
trehalose biosynthesis	-0.0397221	NS		0.0635379	NS		0.0400113	NS		0.10326	NS
triacylglycerol biosynthesis	-0.0449472	NS		0.0501996	NS		0.0302165	NS		0.0951468	NS
triacylglycerol degradation	-0.0436357	NS		0.0755674	NS		0.0431601	NS		0.119203	NS
tRNA charging pathway	-0.0426306	NS		0.0642534	NS		0.0371444	NS		0.106884	NS
Tryptophan	-0.0400965	NS		0.0664141	NS		0.0370209	NS		0.106511	NS
tyrosine biosynthesis II	-0.0427469	NS		0.0619091	NS		0.0439761	NS		0.104656	NS
tyrosine degradation	-0.0413441	NS		0.0781578	NS		0.0458007	NS		0.119502	NS
UDP-D-xylose biosynthesis	-0.032548	NS		0.0878147	NS		0.0445907	NS		0.120363	NS
UDP-glucose conversion	-0.0412825	NS		0.0636804	NS		0.0367299	NS		0.104963	NS
UDP-N-acetyl-D-glucosamine biosynthesis	-0.0416606	NS		0.0499565	NS		0.0304876	NS		0.0916171	NS
ureide biosynthesis	-0.0348256	NS		0.0713551	NS		0.0431753	NS		0.106181	NS
ureide degradation	-0.0370956	NS		0.0604856	NS		0.0381556	NS		0.0975812	NS
valine biosynthesis	-0.042915	NS		0.0480634	NS		0.0335951	NS		0.0909784	NS
valine degradation	-0.0431912	NS		0.0655304	NS		0.0388838	NS		0.108722	NS
vitamin E biosynthesis	-0.0381496	NS		0.0592773	NS		0.0382732	NS		0.0974269	NS
